# Supplementary material for: DNA Polymerase-Parental DNA Interaction Is Essential for Helicase-Polymerase Coupling during Bacteriophage T7 DNA Replication
Source: Int J Mol Sci. 2022 Jan 25;23(3):1342. doi: 10.3390/ijms23031342 (PMC8835902; doi:10.3390/ijms23031342)
Supplement: Supplementary file 1 [file ijms-23-01342-s001.zip]

Archive with 1 entries (1 files):
- ijms-1560738-supplementary.pdf
